# Supplementary material for: Long-Term Characterization of Oxidation Processes in Graphitic Carbon Nitride Photocatalyst Materials via Electron Paramagnetic Resonance Spectroscopy
Source: Molecules. 2023 Sep 6;28(18):6475. doi: 10.3390/molecules28186475 (PMC10537412; doi:10.3390/molecules28186475)
Supplement: Supplementary file 1 [file molecules-28-06475-s001.zip]

Archive with 1 entries (1 files):
- molecules-2557272-supplementary.pdf
